# Supplementary material for: Neutrophil-to-Lymphocyte Ratio as a Factor Predicting Radiotherapy Induced Oral Mucositis in Head Neck Cancer Patients Treated with Radiotherapy
Source: J Clin Med. 2021 Sep 27;10(19):4444. doi: 10.3390/jcm10194444 (PMC8509431; doi:10.3390/jcm10194444)
Supplement: Supplementary file 1 [file jcm-10-04444-s001.zip]

Archive with 1 entries (1 files):
- jcm-1358952-supplementary.pdf
